# Supplementary material for: Effects of High-Intensity Interval Training Using the 3/7 Resistance Training Method on Metabolic Stress in People with Heart Failure and Coronary Artery Disease: A Randomized Cross-Over Study
Source: J Clin Med. 2023 Dec 17;12(24):7743. doi: 10.3390/jcm12247743 (PMC10743906; doi:10.3390/jcm12247743)
Supplement: Supplementary file 1 [file jcm-12-07743-s001.zip]

Archive with 1 entries (1 files):
- jcm-2756626-supplementary.pdf
